# Supplementary material for: A Study on the Epidemiological-Molecular Role of Staphylococcus aureus Strains in the Development of Ventilator-Associated Pneumonia in a Tertiary Hospital in Brazil
Source: Antibiotics (Basel). 2023 Aug 18;12(8):1336. doi: 10.3390/antibiotics12081336 (PMC10451267; doi:10.3390/antibiotics12081336)
Supplement: Supplementary file 1 [file antibiotics-12-01336-s001.zip]

Archive with 1 entries (1 files):
- antibiotics-2501262-supplementary.xlsx
