# Supplementary material for: A Study on the Epidemiological-Molecular Role of Staphylococcus aureus Strains in the Development of Ventilator-Associated Pneumonia in a Tertiary Hospital in Brazil
Source: Antibiotics (Basel). 2023 Aug 18;12(8):1336. doi: 10.3390/antibiotics12081336 (PMC10451267; doi:10.3390/antibiotics12081336)
Supplement: Supplementary file 1 [file antibiotics-12-01336-s001.zip › antibiotics-2501262-supplementary.xlsx]

## Sheet: Sheet1
Sample number	Reference number	agr	Collection	Specie	mecA	SCCmec	Sensibility	Resistance	E-test sensitivity	ST	Infection	PVL	TSST-+	Hla	Hlb	HLD	etA	etB	seA	seB	seC	BAP	icaA	Alfa toxin	Spa
A-01	1	F		S. aureus	0		oxa/cef/pen/gen/van/eri/cli	none	lin/qd/oxa/van/tig/dapto	15	Colonized	-	-	+	-	+	-	-	-	-	-	-	+	3.80825e+07	7.80823e+06
A-02	6	F	1	S. aureus	1	II	gen/van	oxa/cef/pen/eri/cli	lin/qd/van/tig/dapto	105	HAP-non ventilator-associated	-	-	+	+	+	-	-	-	-	-	-	+	2.91215e+07	3.84323e+06
A-03	11	F		S. aureus	0		oxa/cef/eri/gen/cli/van	pen	lin/qd/oxa/van/tig/dapto	188	Pancreatite (colonized)	-	-	+	+	+	-	-	-	-	-	-	+	3.14389e+07	0
A-04	14	F		S. aureus	1	I	oxa/cef/gen/cli/van/pen	eri (intermediate)	lin/qd/oxa/van/tig/dapto	SLV 2140	Colonized	-	-	-	-	-	-	-	-	-	-	-	+	2.65937e+07	6.39104e+07
A-06	29	NF		S. aureus	1	II	gen/van	oxa/cef/pen/eri/cli	lin/qd/van/tig/dapto	105	ISC Back Abscess (colonized)	-	-	+	+	+	-	-	-	-	-	-	+	0	2.69647e+07
A-07	30	NF		S. aureus	0		oxa/cef/gen/eri/cli/van	pen	lin/qd/oxa/van/tig/dapto	188	Colonized	-	-	-	+	+	-	-	-	-	-	-	+	0	3.60899e+07
A-08	47	F		S. aureus	1	II	gen/van	oxa/cef/pen/eri/cli	lin/qd/oxa/van/tig/dapto	105	VAP precoce/tracheitis	-	-	+	+	+	-	-	+	-	-	-	+	2.43735e+07	9.7671e+06
A-09	48	NF		S. aureus	0		oxa/cef/gen/eri/cli/van	pen	lin/qd/oxa/van/tig/dapto	5	Colonized	-	-	+	+	+	-	-	-	-	-	-	+	0	2.16422e+07
A-10	51	F		S. aureus	0		gen/van	oxa/cef/pen/eri/cli	lin/qd/van/tig/dapto	105	Colonized	-	-	+	+	+	-	-	-	-	+	-	+	1.3941e+07	0
A-11	54	F		S. aureus	0		oxa/cef/gen/pen/van	eri/cli *D test positive	lin/qd/oxa/van/tig/dapto	398	VAP	-	-	+	-	+	-	-	+	-	-	-	+	7.63627e+07	0
A-12	55	NF		S. aureus	1	II	gen/van	oxa/cef/pen/eri/cli	lin/qd/van/tig/dapto	105	cateter insetion infection (colonized)	-	-	+	+	+	-	-	-	-	-	-	+	3.47887e+06	2.50929e+07
A-13	56	F		S. aureus	0		oxa/cef/gen/van/eri/cli	pen	lin/qd/oxa/van/tig/dapto	1635	CAP	-	-	+	-	-	-	-	-	-	-	-	+	3.43419e+07	8.71002e+06
A-14	64	NF		S. aureus	0		oxa/cef/gen/eri/cli/van	pen	lin/qd/oxa/van/tig/dapto	1635	VAP	-	-	+	+	+	-	-	-	-	-	-	+	0	3.22653e+07
A-15	70	NF		S. aureus	0		oxa/cef/gen/pen/van	eri/cli *D test positive	lin/qd/oxa/van/tig/dapto	1	Colonized	-	-	+	+	+	-	-	+	-	-	-	+	6.9822e+06	2.18238e+07
A-16	76	F		S. aureus	0		oxa/cef/gen/van	pen/eri/cli *D test positive	lin/qd/oxa/van/tig/dapto	398	pac	-	-	+	-	+	-	-	+	-	-	-	+	4.93114e+07	1.19191e+06
A-17	77	NF		S. aureus	1	II	gen/van	oxa/cef/pen/eri/cli	lin/qd/van/tig/dapto	105	VAP	-	-	+	-	+	-	-	-	-	+	-	+	0	1.40479e+07
A-18	96	NF		S. aureus	1	II	gen/van	oxa/cef/pen/eri/cli	lin/qd/van/tig/dapto	SLV1489	HAP-non ventilator-associated	-	-	+	-	+	-	-	-	-	+	-	+	0	1.98584e+07
A-19	97	F		S. aureus	0		oxa/cef/gen/pen/van	eri/cli* D test positive	lin/qd/oxa/van/tig/dapto	398	VAP	-	-	+	-	+	-	-	+	-	+	-	+	4.10339e+07	455862
A-20	110	NF		S. aureus	1	II	gen/van	oxa/cef/pen/eri/cli	lin/qd/van/tig/dapto	105	SSTI	-	-	+	-	+	-	-	-	-	+	-	+	0	2.19956e+07
A-21	123	F		S. aureus	0		oxa/cef/gen/van	pen/eri/cli *D test positive	lin/qd/oxa/van/tig/dapto	5	CAP	-	+	+	-	+	-	-	-	-	+	-	+	2.56431e+07	905541
A-22	124	NF		S. aureus	1	II	gen/van	oxa/cef/pen	lin/qd/van/tig/dapto		Choque septico foco abd (colonized)	-	-	+	-	+	-	-	+	-	+	-	+	1.25174e+06	1.41065e+07
A-23	129	F		S. aureus	1	IV	gen/van/eri/cli	oxa/cef/pen	lin/qd/van/tig/dapto	8	VAP	-	-	+	-	+	-	-	+	-	-	-	+	3.84473e+07	1.57678e+06
A-24	131	NF	3	S. aureus	1	II	gen/van	oxa/cef/pen/eri/cli	lin/qd/van/tig/dapto	105	septic shock focus not determined	-	-	+	-	+	-	-	-	-	-	-	+	0	2.07758e+07
A-25	141	F		S. aureus	0		oxa/cef/gen/eri/cli/van	pen	lin/qd/oxa/van/tig/dapto	15	CAP	-	-	+	-	+	-	-	+	-	-	-	+	9.96515e+06	1.85575e+07
A-26	145	F		S. aureus	0		oxa/cef/gen/eri/cli/van	pen	lin/qd/oxa/van/tig/dapto	26	Colonized	-	-	+	-	+	-	-	+	-	-	-	+	2.15489e+07	0
A-27	148	F	2	S. aureus	0		oxa/cef/gen/eri/cli/van/pen	none	lin/qd/oxa/van/tig/dapto	SLV546	VAP	-	-	+	-	+	-	-	-	-	-	-	+	4.16871e+07	0
A-28	158	F		S. aureus	0		oxa/cef/gen/eri/cli/van	pen	lin/qd/oxa/van/tig/dapto	188	Colonized	+	-	+	-	+	-	-	+	-	-	-	+	1.97243e+07	0
A-29	159	F		S. aureus	1	II	gen/van	oxa/cef/pen/eri/cli	lin/qd/van/tig/dapto	105	HAP-non ventilator-associated	-	-	+	-	+	-	-	+	-	-	-	+	2.05809e+06	1.82451e+07
A-30	160	NF		S. aureus	0		oxa/cef/gen/eri/cli/van	pen	lin/qd/van/tig/dapto	5	tracheitis	-	-	+	-	+	-	-	+	-	-	-	+	0	4.30057e+07
A-31	160	F	6	S. aureus	1	II	gen/van	oxa/cef/pen/eri/cli	lin/qd/van/tig/dapto	105	tracheitis	-	-	+	-	+	-	-	-	-	-	-	+	6.14308e+06	0
A-32	161	NF		S. aureus	0		oxa/cef/pen/gen/van/eri/cli	none	lin/qd/oxa/van/tig/dapto		HAP-non ventilator-associated	-	-	+	-	+	-	-	+	-	-	-	+	0	4.91535e+07
A-33	165	NF		S. aureus	0		oxa/cef/pen/gen/van/eri/cli	none	lin/qd/oxa/van/tig/dapto	5	Contagem signif S. aureus Oxa S	-	-	+	-	+	-	-	+	-	-	-	+	0	3.14863e+07
A-34	166	NF		S. aureus	0		van/gen	eri/cef/pen/cli/oxa	lin/qd/van/tig/dapto	5	Colonized	-	-	+	-	+	-	-	+	-	+	-	+	7.35695e+06	1.06724e+07
A-35	166	NF	2	S. aureus	1	IV	gen/van/eri/cli	oxa/cef/pen	lin/qd/oxa/van/tig/dapto	5	VAP	-	-	+	-	+	-	-	-	-	-	-	+	0	0
A-36	175	F		S. aureus	0		oxa/cef/gen/eri/cli/van	pen	lin/qd/van/tig/dapto	105	CAP/HAP-non ventilator-associated?	-	-	+	-	+	-	-	+	-	-	-	+	8.15384e+06	2.25064e+06
A-37	183	F	3	S. aureus	1	IV	gen/van/eri/cli	pen/cef/oxa	lin/qd/van/tig/dapto	188	Sinusitis	-	-	+	-	+	-	-	-	-	-	-	+	2.72422e+07	0
A-38	189	F	1	S. aureus	1	II	gen/van	pen/eri/cli/cef/oxa	lin/qd/van/tig/dapto	105	HAP-non ventilator-associated	-	-	+	-	+	-	-	-	-	-	-	+	4.21388e+06	6.72326e+06
A-39	207	F	2	S. aureus	0		oxa/cef/gen/van/eri/cli	pen	lin/qd/oxa/van/tig/dapto	97	Colonized	-	-	+	-	+	-	-	-	-	-	-	+	3.26668e+07	4.39128e+06
A-40	211	NF	1	S. aureus	1	IV	gen/eri/cli/van	oxa/cef/pen	lin/qd/oxa/van/tig/dapto	5	VAP	-	-	+	-	+	-	-	-	-	-	-	+	0	2.89445e+07
A-41	213	F	1	S. aureus	0		gen/cef/oxa/van	pen/eri/cli* Dtest positive	lin/qd/oxa/van/tig/dapto	398	Colonized	-	-	+	-	+	-	-	-	-	+	-	+	3.88355e+07	0
A-42	220	F	1	S. aureus	0		oxa/cef/pen/gen/van/eri/cli	none	lin/qd/oxa/van/tig/dapto	45	Colonized	-	-	+	+	+	-	-	-	-	+	-	+	0	0
A-43	220	NF	2	S. aureus	0		oxa/cef/pen/gen/van/eri/cli	none	lin/qd/oxa/van/tig/dapto	45	Colonized	-	-	+	+	+	-	-	+	-	-	-	+	1.93918e+06	7.36146e+07
A-44	222	F		S. aureus	1	II	gen/van	oxa/cef/pen/eri/cli	lin/qd/van/tig/dapto	slv105	HAP-non ventilator-associated	-	-	+	+	+	-	-	-	-	-	-	+	7.85902e+06	0
A-45	225	NF	1	S. aureus	1	II	gen/van	oxa/cef/pen/eri/cli	lin/qd/van/tig/dapto	105	HAP-non ventilator-associated	-	-	+	+	+	-	-	-	-	-	-	+	0	3.03042e+07
A-46	225	NF	25	S. aureus	1	II	gen/van	oxa/cef/pen/eri/cli	lin/qd/van/tig/dapto	105	HAP-non ventilator-associated	-	-	+	-	+	-	-	-	-	-	-	+	0	1.48119e+07
A-47	226	F	1	S. aureus	0		gen/cef/oxa/van	pen/eri/cli *D test positive	lin/qd/oxa/van/tig/dapto	8	Colonized	-	-	+	-	+	-	-	-	-	-	-	+	1.11515e+07	3.33736e+06
A-48	229	NF	3	S. aureus	1	II	van/qd/tg/dpc	oxa/cef/pen	lin/qd/van/tig/dapto	105	Colonized	-	-	+	+	+	-	-	-	-	-	-	+	0	2.50623e+07
A-49	233	F	3	S. aureus	1	II	van/qd/tg/dpc	oxa/cef/pen	lin/qd/van/tig/dapto	105	CAP	-	-	+	+	-	-	-	-	-	-	-	+	1.24176e+07	8.3937e+06
A-50	236	F	10	S. aureus	0		oxa/cef/pen/van/qd/tg/dpc	none	lin/qd/oxa/van/tig/dapto	20	Colonized	-	-	+	+	+	-	-	-	-	-	-	+	1.5777e+07	0
A-51	239	F	10	S. aureus	1	II	van/qd/tg/dpc	oxa/cef/pen	lin/qd/van/tig/dapto	105	VAP	-	-	+	+	+	-	-	-	-	-	-	+	6.91945e+06	9.91815e+06
A-52	252	F	1	S. aureus	0		oxa/cef/gen/van	eri/cli/pen	oxa/cef/pen/van/qd/tg/dpc	398	HAP-non ventilator-associated	-	-	+	-	+	-	-	-	-	-	-	+	5.49292e+07	0
